# Supplementary material for: 1H HR-MAS NMR Based Metabolic Profiling of Lung Cancer Cells with Induced and De-Induced Cisplatin Resistance to Reveal Metabolic Resistance Adaptations
Source: Molecules. 2021 Nov 9;26(22):6766. doi: 10.3390/molecules26226766 (PMC8625954; doi:10.3390/molecules26226766)
Supplement: Supplementary file 1 [file molecules-26-06766-s001.zip]

Archive with 1 entries (1 files):
- molecules-1414162-supplementary.pdf
